# Supplementary material for: Synthesis and Biological Evaluation of New Dihydrofuro[3,2-b]piperidine Derivatives as Potent α-Glucosidase Inhibitors
Source: Molecules. 2024 Mar 6;29(5):1179. doi: 10.3390/molecules29051179 (PMC10935252; doi:10.3390/molecules29051179)
Supplement: Supplementary file 1 [file molecules-29-01179-s001.zip]

Archive with 1 entries (1 files):
- molecules-2809335-supplementary.pdf
